# Supplementary material for: Seed dispersal by Martu peoples promotes the distribution of native plants in arid Australia
Source: Nat Commun. 2024 Jul 17;15:6019. doi: 10.1038/s41467-024-50300-5 (PMC11255322; doi:10.1038/s41467-024-50300-5)
Supplement: Supplementary file 2 — Supplementary Data 1 [file 41467_2024_50300_MOESM2_ESM.xlsx]

## Sheet: Sheet1
Rank	ModelName	Model Type	AIC	AIC wt	R2	R2	Predictors
					cond	marg
1	erag_GLOBALbest	Presence (binomial logit, random effect=Transect)	2113	0.594	0.586	0.299	PCT_sand_std, TSF_std, NDMI_mean_std, Elevation_std, PCT_GreenVegCover_std, PCT_TotalVegCover_std, DistNearestSite_std, WinFireDens_std, NearestWaterPerm_std, SeasonWin1, FreqBurned_std, WinFireDens_std:NearestWaterPerm_std, DistNearestSite_std:WinFireDens_std, WinFireDens_std:SeasonWin1, SeasonWin1:FreqBurned_std
2	erag_GLOBALsub	Presence (binomial logit, random effect=Transect)	2113	0.406	0.622	0.392	SoilCarbon_std, PCT_sand_std, TSF_std, poly(NDMI_mean_std, 2)1, poly(NDMI_mean_std, 2)2, poly(Elevation_std, 2)1, poly(Elevation_std, 2)2, PCT_GreenVegCover_std, PCT_TotalVegCover_std, DistNearestSite_std, WinFireDens_std, NearestSiteMajor1, NearestWaterPerm_std, SeasonWin1, FreqBurned_std, WinFireDens_std:NearestWaterPerm_std, DistNearestSite_std:WinFireDens_std, WinFireDens_std:SeasonWin1, Seas…
3	erag_anthfiresoil	Presence (binomial logit, random effect=Transect)	2177	0	0.619	0.292	SoilCarbon_std, NDMI_mean_std, PCT_sand_std, Elevation_std, PCT_TotalVegCover_std, PCT_GreenVegCover_std, WinFireDens_std, TSFShannon_std, SeasonWin1, TSF_std, FreqBurned_std, DistNearestSite_std, NearestWaterPerm_std, NearestSiteMajor1
4	erag_anthfiresoil3	Presence (binomial logit, random effect=Transect)	2192	0	0.637	0.275	SoilCarbon_std, NDMI_mean_std, PCT_sand_std, Elevation_std, PCT_TotalVegCover_std, PCT_GreenVegCover_std, TSF_std, TSFShannon_std, NearestWaterPerm_std, DistNearestSite_std
5	erag_NULLsub	Presence (binomial logit, random effect=Transect)	2193	0	0.615	0.308	SoilCarbon_std, PCT_sand_std, TSF_std, poly(NDMI_mean_std, 2)1, poly(NDMI_mean_std, 2)2, poly(Elevation_std, 2)1, poly(Elevation_std, 2)2, PCT_GreenVegCover_std, PCT_TotalVegCover_std
6	erag_anthfiresoil2	Presence (binomial logit, random effect=Transect)	2194	0	0.638	0.276	SoilCarbon_std, NDMI_mean_std, PCT_sand_std, Elevation_std, PCT_TotalVegCover_std, PCT_GreenVegCover_std, TSF_std, TSFShannon_std, FreqBurned_std, NearestWaterPerm_std, DistNearestSite_std
7	erag_anthfire	Presence (binomial logit, random effect=Transect)	2197	0	0.425	0.168	WinFireDens_std, TSFShannon_std, SeasonWin1, TSF_std, poly(FreqBurned_std, 2)1, poly(FreqBurned_std, 2)2, DistNearestSite_std, NearestWaterPerm_std, NearestSiteMajor1, WinFireDens_std:NearestWaterPerm_std, WinFireDens_std:DistNearestSite_std, TSF_std:DistNearestSite_std, SeasonWin1:TSF_std
8	erag_anthfiresoil4	Presence (binomial logit, random effect=Transect)	2199	0	0.615	0.278	SoilCarbon_std, NDMI_mean_std, PCT_sand_std, Elevation_std, PCT_TotalVegCover_std, PCT_GreenVegCover_std, TSF_std, TSFShannon_std, DistNearestSite_std
9	erag_firesoil2	Presence (binomial logit, random effect=Transect)	2201	0	0.63	0.315	poly(SoilCarbon_std, 2)1, poly(SoilCarbon_std, 2)2, NDMI_mean_std, Elevation_std, PCT_TotalVegCover_std, PCT_sand_std, TSFShannon_std, TSF_std
10	erag_firesoil	Presence (binomial logit, random effect=Transect)	2201	0	0.639	0.323	poly(SoilCarbon_std, 2)1, poly(SoilCarbon_std, 2)2, PCT_sand_std, NDMI_mean_std, Elevation_std, PCT_TotalVegCover_std, PCT_GreenVegCover_std, TSF_std, FreqBurned_std
1	eragCT_dispersalsub	Abundance (poisson log, random effect=ID)	5607	1	0.987	0.299	DistNearestSite_std, WinFireDens_std, NearestSiteMajor1, NearestWaterPerm_std, WinFireDens_std:NearestWaterPerm_std, DistNearestSite_std:WinFireDens_std
2	eragCT_engsub	Abundance (poisson log, random effect=ID)	5712	0	0.987	0.159	SeasonWin1, FreqBurned_std, TSFShannon_std, FreqBurned_std:TSFShannon_std, SeasonWin1:FreqBurned_std
3	eragCT_anthfiresoil3	Abundance (poisson log, random effect=ID)	5716	0	0.987	0.275	SoilCarbon_std, PCT_sand_std, PCT_TotalVegCover_std, NDMI_mean_std, SeasonWin1, TSF_std, FreqBurned_std, DistNearestSite_std, NearestWaterPerm_std, TSF_std:DistNearestSite_std, DistNearestSite_std:NearestWaterPerm_std
4	eragCT_anthfiresoil2	Abundance (poisson log, random effect=ID)	5718	0	0.987	0.275	SoilCarbon_std, PCT_sand_std, PCT_TotalVegCover_std, NDMI_mean_std, TSFShannon_std, SeasonWin1, TSF_std, FreqBurned_std, DistNearestSite_std, NearestWaterPerm_std, TSF_std:DistNearestSite_std, DistNearestSite_std:NearestWaterPerm_std
5	eragCT_anthfiresoil4	Abundance (poisson log, random effect=ID)	5720	0	0.987	0.275	SoilCarbon_std, PCT_sand_std, PCT_TotalVegCover_std, NDMI_mean_std, SeasonWin1, TSF_std, FreqBurned_std, DistNearestSite_std, NearestWaterPerm_std, DistNearestSite_std:NearestWaterPerm_std
6	eragCT_anthfiresoil	Abundance (poisson log, random effect=ID)	5725	0	0.987	0.27	SoilCarbon_std, PCT_sand_std, PCT_TotalVegCover_std, NDMI_mean_std, WinFireDens_std, TSFShannon_std, SeasonWin1, TSF_std, FreqBurned_std, DistNearestSite_std, NearestWaterPerm_std
7	eragCT_anthfiresoil5	Abundance (poisson log, random effect=ID)	5731	0	0.987	0.252	SoilCarbon_std, PCT_sand_std, PCT_TotalVegCover_std, NDMI_mean_std, TSF_std, FreqBurned_std, DistNearestSite_std, NearestWaterPerm_std, TSF_std:DistNearestSite_std, DistNearestSite_std:NearestWaterPerm_std
8	eragCT_anthfire2	Abundance (poisson log, random effect=ID)	5751	0	0.987	0.222	WinFireDens_std, TSFShannon_std, SeasonWin1, TSF_std, FreqBurned_std, DistNearestSite_std, NearestWaterPerm_std
9	eragCT_firesoil	Abundance (poisson log, random effect=ID)	5753	0	0.987	0.218	SoilCarbon_std, PCT_sand_std, PCT_TotalVegCover_std, NDMI_mean_std, TSF_std, FreqBurned_std
10	eragCT_anthfire	Abundance (poisson log, random effect=ID)	5757	0	0.987	0.215	TSFShannon_std, SeasonWin1, TSF_std, FreqBurned_std, DistNearestSite_std, NearestWaterPerm_std, TSF_std:DistNearestSite_std, SeasonWin1:TSF_std
1	jinji_anthfiresoil	Presence (binomial logit, random effect=Transect)	477	0.738	0.605	0.265	DistNearestSite_std, FreqBurned_std, WinFireDens_std, SeasonWin1, TSF_std, SoilCarbon_std, PCT_TotalVegCover_std, DistNearestSite_std:WinFireDens_std, SeasonWin1:TSF_std
2	jinji_anthfiresoil2	Presence (binomial logit, random effect=Transect)	482	0.087	0.63	0.275	WinFireDens_std, TSF_std, FreqBurned_std, DistNearestSite_std, SoilCarbon_std, NDMI_mean_std, SeasonWin1, TSF_std:SeasonWin1
3	jinji_anthfiresoil4	Presence (binomial logit, random effect=Transect)	482	0.067	0.643	0.346	DistNearestSite_std, WinFireDens_std, NearestSiteMajor1, NearestWaterPerm_std, SeasonWin1, TSF_std, FreqBurned_std, PCT_TotalVegCover_std, SoilCarbon_std, Elevation_std, WinFireDens_std:NearestWaterPerm_std, DistNearestSite_std:WinFireDens_std, SeasonWin1:TSF_std
4	jinji_anthfire3	Presence (binomial logit, random effect=Transect)	483	0.041	0.695	0.202	SeasonWin1, TSF_std, FreqBurned_std, DistNearestSite_std, WinFireDens_std, SeasonWin1:TSF_std, DistNearestSite_std:WinFireDens_std
5	jinji_anthfiresoil3	Presence (binomial logit, random effect=Transect)	484	0.032	0.634	0.261	TSF_std, FreqBurned_std, DistNearestSite_std, SoilCarbon_std, NDMI_mean_std, SeasonWin1
6	jinji_anthfire2	Presence (binomial logit, random effect=Transect)	485	0.017	0.679	0.193	SeasonWin1, TSF_std, FreqBurned_std, DistNearestSite_std, WinFireDens_std, NearestSiteMajor1, SeasonWin1:TSF_std, DistNearestSite_std:WinFireDens_std
7	jinji_firesoil	Presence (binomial logit, random effect=Transect)	486	0.01	0.654	0.387	SeasonWin1, TSF_std, FreqBurned_std, SoilCarbon_std, poly(PCT_sand_std, 2)1, poly(PCT_sand_std, 2)2, NDMI_mean_std, Elevation_std, PCT_GreenVegCover_std, SeasonWin1:TSF_std
8	jinji_anthfire	Presence (binomial logit, random effect=Transect)	489	0.003	0.66	0.176	SeasonWin1, TSF_std, FreqBurned_std, DistNearestSite_std, TSFShannon_std, WinFireDens_std, NearestWaterPerm_std, NearestSiteMajor1, SeasonWin1:TSF_std, DistNearestSite_std:WinFireDens_std, TSF_std:DistNearestSite_std, WinFireDens_std:NearestWaterPerm_std
9	jinji_GLOBALsub	Presence (binomial logit, random effect=Transect)	489	0.002	0.638	0.344	SoilCarbon_std, PCT_sand_std, TSF_std, poly(NDMI_mean_std, 2)1, poly(NDMI_mean_std, 2)2, poly(Elevation_std, 2)1, poly(Elevation_std, 2)2, PCT_GreenVegCover_std, PCT_TotalVegCover_std, DistNearestSite_std, WinFireDens_std, NearestSiteMajor1, NearestWaterPerm_std, SeasonWin1, FreqBurned_std, WinFireDens_std:NearestWaterPerm_std, DistNearestSite_std:WinFireDens_std, WinFireDens_std:SeasonWin1, Seas…
10	jinji_anthsoil	Presence (binomial logit, random effect=Transect)	490	0.002	0.654	0.298	DistNearestSite_std, WinFireDens_std, SoilCarbon_std, poly(PCT_sand_std, 2)1, poly(PCT_sand_std, 2)2, NDMI_mean_std, Elevation_std, PCT_GreenVegCover_std, DistNearestSite_std:WinFireDens_std
1	jinjiCT_anthfire2	Abundance (poisson log, random effect=ID)	546	0.325	0.932	0.29	SeasonWin1, TSF_std, FreqBurned_std, DistNearestSite_std, SeasonWin1:TSF_std, SeasonWin1:FreqBurned_std
2	jinjiCT_anthfire3	Abundance (poisson log, random effect=ID)	547	0.207	0.931	0.257	SeasonWin1, TSF_std, FreqBurned_std, SeasonWin1:TSF_std, SeasonWin1:FreqBurned_std
3	jinjiCT_engsub	Abundance (poisson log, random effect=ID)	548	0.15	0.931	0.198	SeasonWin1, FreqBurned_std, SeasonWin1:FreqBurned_std
4	jinjiCT_anthfire	Abundance (poisson log, random effect=ID)	549	0.064	0.933	0.389	SeasonWin1, TSF_std, FreqBurned_std, DistNearestSite_std, TSFShannon_std, WinFireDens_std, NearestWaterPerm_std, NearestSiteMajor1, SeasonWin1:TSF_std, DistNearestSite_std:WinFireDens_std, TSF_std:DistNearestSite_std, WinFireDens_std:NearestWaterPerm_std
5	jinjiCT_fire2	Abundance (poisson log, random effect=ID)	550	0.054	0.93	0.201	SeasonWin1, TSF_std, FreqBurned_std, SeasonWin1:TSF_std
6	jinjiCT_FULLsub	Abundance (poisson log, random effect=ID)	551	0.033	0.934	0.337	DistNearestSite_std, WinFireDens_std, NearestSiteMajor1, NearestWaterPerm_std, SeasonWin1, FreqBurned_std, WinFireDens_std:NearestWaterPerm_std, DistNearestSite_std:WinFireDens_std, WinFireDens_std:SeasonWin1, SeasonWin1:FreqBurned_std
7	jinjiCT_fire	Abundance (poisson log, random effect=ID)	551	0.029	0.93	0.207	SeasonWin1, TSF_std, FreqBurned_std, SeasonWin1:TSF_std, TSF_std:FreqBurned_std
8	jinjiCT_firesoil	Abundance (poisson log, random effect=ID)	551	0.028	0.932	0.339	SeasonWin1, TSF_std, FreqBurned_std, SoilCarbon_std, poly(PCT_sand_std, 2)1, poly(PCT_sand_std, 2)2, NDMI_mean_std, Elevation_std, PCT_GreenVegCover_std, SeasonWin1:TSF_std
9	jinjiCT_dispersalsub	Abundance (poisson log, random effect=ID)	551	0.027	0.932	0.236	DistNearestSite_std, WinFireDens_std, NearestSiteMajor1, NearestWaterPerm_std, WinFireDens_std:NearestWaterPerm_std, DistNearestSite_std:WinFireDens_std
10	jinjiCT_anthfiresoil	Abundance (poisson log, random effect=ID)	552	0.015	0.932	0.294	DistNearestSite_std, FreqBurned_std, WinFireDens_std, SeasonWin1, TSF_std, SoilCarbon_std, PCT_TotalVegCover_std, DistNearestSite_std:WinFireDens_std, SeasonWin1:TSF_std
1	scav_anthfiresoil3	Presence (binomial logit, random effect=Transect)	1030	0.592	0.75	0.32	SoilCarbon_std, PCT_sand_std, Elevation_std, DistNearestSite_std, WinFireDens_std, NearestSiteMajor1, NearestWaterPerm_std, DistNearestSite_std:WinFireDens_std
2	scav_anthsoil	Presence (binomial logit, random effect=Transect)	1033	0.148	0.745	0.284	SoilCarbon_std, poly(NDMI_mean_std, 2)1, poly(NDMI_mean_std, 2)2, Elevation_std, DistNearestSite_std, NearestSiteMajor1, NearestWaterPerm_std
3	scav_anthfiresoil2	Presence (binomial logit, random effect=Transect)	1033	0.108	0.74	0.28	SoilCarbon_std, poly(NDMI_mean_std, 2)1, poly(NDMI_mean_std, 2)2, Elevation_std, DistNearestSite_std, NearestSiteMajor1, TSFShannon_std, NearestWaterPerm_std
4	scav_anthsoil2	Presence (binomial logit, random effect=Transect)	1034	0.082	0.771	0.304	SoilCarbon_std, poly(NDMI_mean_std, 2)1, poly(NDMI_mean_std, 2)2, Elevation_std, NearestSiteMajor1, NearestWaterPerm_std
5	scav_anthfiresoil	Presence (binomial logit, random effect=Transect)	1035	0.057	0.744	0.286	SoilCarbon_std, poly(NDMI_mean_std, 2)1, poly(NDMI_mean_std, 2)2, Elevation_std, DistNearestSite_std, NearestSiteMajor1, SeasonWin1, NearestWaterPerm_std
6	scav_GLOBALsub	Presence (binomial logit, random effect=Transect)	1038	0.008	0.589	0.295	SoilCarbon_std, PCT_sand_std, TSF_std, poly(NDMI_mean_std, 2)1, poly(NDMI_mean_std, 2)2, poly(Elevation_std, 2)1, poly(Elevation_std, 2)2, PCT_GreenVegCover_std, PCT_TotalVegCover_std, DistNearestSite_std, WinFireDens_std, NearestSiteMajor1, NearestWaterPerm_std, SeasonWin1, FreqBurned_std, WinFireDens_std:NearestWaterPerm_std, DistNearestSite_std:WinFireDens_std, WinFireDens_std:SeasonWin1, Seas…
7	scav_soil3	Presence (binomial logit, random effect=Transect)	1042	0.001	0.557	0.232	SoilCarbon_std, poly(NDMI_mean_std, 2)1, poly(NDMI_mean_std, 2)2, Elevation_std
8	scav_soil2	Presence (binomial logit, random effect=Transect)	1043	0.001	0.537	0.23	SoilCarbon_std, poly(NDMI_mean_std, 2)1, poly(NDMI_mean_std, 2)2, Elevation_std, PCT_TotalVegCover_std
9	scav_NULLsub	Presence (binomial logit, random effect=Transect)	1044	0.001	0.534	0.398	SoilCarbon_std, PCT_sand_std, TSF_std, poly(NDMI_mean_std, 2)1, poly(NDMI_mean_std, 2)2, poly(Elevation_std, 2)1, poly(Elevation_std, 2)2, PCT_GreenVegCover_std, PCT_TotalVegCover_std
10	scav_dispersalsub	Presence (binomial logit, random effect=Transect)	1044	0.001	0.688	0.191	DistNearestSite_std, WinFireDens_std, NearestSiteMajor1, NearestWaterPerm_std, WinFireDens_std:NearestWaterPerm_std, DistNearestSite_std:WinFireDens_std
1	scavct_dispersalsub	Abundance (poisson log, random effect=ID)	1637	1	0.998	0.292	DistNearestSite_std, WinFireDens_std, NearestSiteMajor1, NearestWaterPerm_std, WinFireDens_std:NearestWaterPerm_std, DistNearestSite_std:WinFireDens_std
2	scavct_engsub	Abundance (poisson log, random effect=ID)	1666	0	0.998	0.143	SeasonWin1, FreqBurned_std, TSFShannon_std, FreqBurned_std:TSFShannon_std, SeasonWin1:FreqBurned_std
3	scavct_anthfiresoil4	Abundance (poisson log, random effect=ID)	1706	0	0.999	0.339	DistNearestSite_std, TSF_std, NearestSiteMajor1, SoilCarbon_std
4	scavct_anthfiresoil2	Abundance (poisson log, random effect=ID)	1706	0	0.999	0.347	DistNearestSite_std, NearestWaterPerm_std, TSF_std, NearestSiteMajor1, SoilCarbon_std
5	scavct_anthfiresoil3	Abundance (poisson log, random effect=ID)	1707	0	0.999	0.359	DistNearestSite_std, NearestWaterPerm_std, TSF_std, NearestSiteMajor1, SoilCarbon_std, poly(NDMI_mean_std, 2)1, poly(NDMI_mean_std, 2)2
6	scavct_anthfiresoil5	Abundance (poisson log, random effect=ID)	1708	0	0.999	0.323	TSF_std, NearestSiteMajor1, SoilCarbon_std
7	scavct_anthfire2	Abundance (poisson log, random effect=ID)	1709	0	0.999	0.326	DistNearestSite_std, NearestSiteMajor1, NearestWaterPerm_std, TSF_std
8	scavct_anthfiresoil	Abundance (poisson log, random effect=ID)	1710	0	0.999	0.381	DistNearestSite_std, WinFireDens_std, NearestSiteMajor1, NearestWaterPerm_std, SeasonWin1, TSF_std, FreqBurned_std, PCT_TotalVegCover_std, SoilCarbon_std, PCT_sand_std, Elevation_std
9	scavct_anthfire3	Abundance (poisson log, random effect=ID)	1711	0	0.999	0.328	DistNearestSite_std, NearestSiteMajor1, NearestWaterPerm_std, TSF_std, FreqBurned_std
10	scavct_anthfire	Abundance (poisson log, random effect=ID)	1713	0	0.999	0.344	DistNearestSite_std, WinFireDens_std, NearestSiteMajor1, NearestWaterPerm_std, TSFShannon_std, SeasonWin1, TSF_std, FreqBurned_std
1	subwam_anthfiresoil3	Presence (binomial logit, random effect=Transect)	627	0.608	0.547	0.522	DistNearestSite_std, WinFireDens_std, NearestSiteMajor1, NearestWaterPerm_std, FreqBurned_std, PCT_sand_std, WinFireDens_std:NearestWaterPerm_std, DistNearestSite_std:WinFireDens_std, DistNearestSite_std:NearestWaterPerm_std
2	subwam_anthfire3	Presence (binomial logit, random effect=Transect)	628	0.246	0.556	0.499	DistNearestSite_std, WinFireDens_std, NearestSiteMajor1, NearestWaterPerm_std, FreqBurned_std, WinFireDens_std:NearestWaterPerm_std, DistNearestSite_std:WinFireDens_std, DistNearestSite_std:NearestWaterPerm_std
3	subwam_anthfire2	Presence (binomial logit, random effect=Transect)	630	0.136	0.576	0.549	DistNearestSite_std, WinFireDens_std, NearestSiteMajor1, NearestWaterPerm_std, SeasonWin1, TSF_std, FreqBurned_std, WinFireDens_std:NearestWaterPerm_std, DistNearestSite_std:WinFireDens_std, DistNearestSite_std:NearestWaterPerm_std
4	wam_dispersalsub	Presence (binomial logit, random effect=Transect)	643	0	0.555	0.449	DistNearestSite_std, WinFireDens_std, NearestSiteMajor1, NearestWaterPerm_std, WinFireDens_std:NearestWaterPerm_std, DistNearestSite_std:WinFireDens_std
5	wam_FULLsub	Presence (binomial logit, random effect=Transect)	638	0.002	0.518	0.387	DistNearestSite_std, WinFireDens_std, NearestSiteMajor1, NearestWaterPerm_std, SeasonWin1, TSFShannon_std, FreqBurned_std, WinFireDens_std:NearestWaterPerm_std, DistNearestSite_std:WinFireDens_std, WinFireDens_std:SeasonWin1, SeasonWin1:FreqBurned_std, FreqBurned_std:TSFShannon_std
6	subwam_anth3	Presence (binomial logit, random effect=Transect)	643	0	0.555	0.449	DistNearestSite_std, WinFireDens_std, NearestSiteMajor1, NearestWaterPerm_std, WinFireDens_std:NearestWaterPerm_std, DistNearestSite_std:WinFireDens_std
7	subwam_anth2	Presence (binomial logit, random effect=Transect)	661	0	0.611	0.458	DistNearestSite_std, WinFireDens_std, NearestSiteMajor1, NearestWaterPerm_std, WinFireDens_std:NearestWaterPerm_std
8	subwam_anthfire	Presence (binomial logit, random effect=Transect)	694	0	0.552	0.384	DistNearestSite_std, WinFireDens_std, NearestSiteMajor1, NearestWaterPerm_std, TSFShannon_std, SeasonWin1, TSF_std, FreqBurned_std
9	subwam_soil2	Presence (binomial logit, random effect=Transect)	699	0	0.697	0.36	SoilCarbon_std, PCT_sand_std, poly(Elevation_std, 2)1, poly(Elevation_std, 2)2, PCT_TotalVegCover_std, PCT_GreenVegCover_std
10	subwam_soil	Presence (binomial logit, random effect=Transect)	701	0	0.696	0.364	SoilCarbon_std, PCT_sand_std, NDMI_mean_std, poly(Elevation_std, 2)1, poly(Elevation_std, 2)2, PCT_GreenVegCover_std, PCT_TotalVegCover_std
1	wamct_dispersalsub	Abundance (poisson log, random effect=ID)	552	0.504	0.229	0.634	DistNearestSite_std, WinFireDens_std, WinFireDens_std:NearestWaterPerm_std, NearestSiteMajor, DistNearestSite_std:WinFireDens_std, NearestWaterPerm_std
2	wamct_anthfiresoil4	Abundance (poisson log, random effect=ID)	555	0.147	0.841	0.384	DistNearestSite_std, NearestWaterPerm_std, SoilCarbon_std, PCT_sand_std
3	wamct_anthfiresoil10	Abundance (poisson log, random effect=ID)	556	0.073	0.841	0.385	DistNearestSite_std, NearestWaterPerm_std, FreqBurned_std, SeasonWin1
4	wamct_engsub	Abundance (poisson log, random effect=ID)	556	0.064	0.2	0.633	SeasonWin, FreqBurned_std, TSFShannon_std, TSFShannon_std:FreqBurned_std, SeasonWin:FreqBurned_std
5	wamct_anthfiresoil3	Abundance (poisson log, random effect=ID)	557	0.038	0.837	0.363	DistNearestSite_std, NearestWaterPerm_std, FreqBurned_std, SoilCarbon_std
6	wamct_anthfiresoil6	Abundance (poisson log, random effect=ID)	557	0.038	0.837	0.363	DistNearestSite_std, NearestWaterPerm_std, FreqBurned_std, SoilCarbon_std
7	wamct_anthfiresoil7	Abundance (poisson log, random effect=ID)	557	0.038	0.837	0.363	DistNearestSite_std, NearestWaterPerm_std, FreqBurned_std, SoilCarbon_std
8	wamct_anthfiresoil9	Abundance (poisson log, random effect=ID)	558	0.027	0.841	0.385	DistNearestSite_std, NearestWaterPerm_std, FreqBurned_std, WinFireDens_std, SeasonWin1
9	wamct_anthfiresoil5	Abundance (poisson log, random effect=ID)	559	0.02	0.838	0.372	DistNearestSite_std, NearestWaterPerm_std, FreqBurned_std, SoilCarbon_std, Elevation_std
10	wamct_anthfire2	Abundance (poisson log, random effect=ID)	559	0.016	0.835	0.326	DistNearestSite_std, NearestWaterPerm_std, FreqBurned_std
